# Supplementary material for: Herd-Level Risk Factors Associated with Mycoplasma bovis Serostatus in Youngstock on Irish Dairy Farms
Source: Animals (Basel). 2024 Oct 23;14(21):3057. doi: 10.3390/ani14213057 (PMC11545067; doi:10.3390/ani14213057)
Supplement: Supplementary file 1 [file animals-14-03057-s001.zip]

Archive with 1 entries (1 files):
- animals-3244038-supplementary materials.pdf
